# Supplementary material for: Identification of key genes for triacylglycerol biosynthesis and storage in herbaceous peony (Paeonia lactifolra Pall.) seeds based on full-length transcriptome
Source: BMC Genomics. 2024 Jun 15;25:601. doi: 10.1186/s12864-024-10513-w (PMC11179206; doi:10.1186/s12864-024-10513-w)
Supplement: Supplementary file 1 — Supplementary Material 1. [file 12864_2024_10513_MOESM1_ESM.xlsx]

## Sheet: Table S1
Supplementary Table S1：Distribution information of herbaceous peony species
Species	Flower color
Herb peony	White, red, purple;Variant is Hairy Leaf Herb Peony
Beautiful peony	Red
Peony	White;Variant to Hairy Peony
Multi-flower peony	White
White flower peony	White
Xinjiang peony	Red
Chuan Chi Peony	Purple or pink;Varieties include Hairy Peony, Light Fruit Peony, and Single-FlowerEd Peony
Narrow-leaved peony	Purple;Variant block root peony

## Sheet: Table S2
Supplementary Table S2：PacBio SMRT summary of ROI
Sample	Reads of Insert(bp)	Mean Read Length of Insert (bp)	Mean Read Quality of Insert	Mean Number of Passes
Hangshao	484931	5133	0.97	18

## Sheet: Table S3
Supplementary Table S3：Isoforms related to lipid metabolism in herbaceous peony ‘Hangshao’
	Enzyme abbreviation	Enzyme full name
Fatty acid biosynthsis	BC	Biotin carboxylase
	BCCP	Biotin carboxyl carrier protein
	β-CT	Carboxyltransferase subunit beta
	α-CT	Carboxyltransferase subunit alpha
	MCAT	Malonyl-CoA:ACP transacylase
	KAS	3-Ketoacyl-ACP synthase
	KAR	3-Ketoacyl-ACP reductase
	HAD	Hydroxyacyl-ACP dehydratase
	EAR	Enoyl-ACP reductases
	FATA	Fatty acyl-ACP thioesterase A
	FATB	Fatty acyl-ACP thioesterase B
Fatty acid elongation	LACS	Long-chain acyl-CoA synthetase
	KCS	3-ketoacyl-CoA synthase
	KCR	3-Ketoacyl-CoA reductase
	HCD	Hydroxyacyl-CoA dehydratase
	ECR	Enoyl-CoA reductase
Biosynthesis of unsaturated fatty acids	SAD	Stearoyl-ACP desaturase
	FAD	Fatty acid desaturase
	PLA2	Phospholipase A2
	LPCAT	Lysophosphatidylcholine acyltransferase
Triacylglycerol (TAG) biosynthesis	GPAT	Glycerol-3-phosphate acyltransferase
	LPAAT	Lysophosphatidic acid acyltransferase
	PAP	Phosphatide phosphatase
	DGAT	Diacylgycerol acyltransferase
	PDAT	Phospholipid:diacylglycerolacyl transferase
	PDCT	Phosphatidylcholine:diacylglycerol cholinephosphotransferase
Lipid storage	OLE	Oleosin
	CLO	Caleosin

## Sheet: Table S4
Supplementary Table S4：Lipid metabolism pathway related genes
Gene Name	Number of transcript	Enzyme
FAD	2819	Fatty acid desaturase
OLE	285	Oleosin
PAP	254	Phosphatide phosphatase
PLA2	160	Phospholipase A2
GPAT	158	Glycerol-3-phosphate acyltransferase
LACS	150	Long-chain acyl-CoA synthetase
FATB	142	Fatty acyl-ACP thioesterase B
KCS	110	3-ketoacyl-CoA synthase
KAR	93	3-Ketoacyl-ACP reductase
DGAT	91	Diacylgycerol Acyltransferase
SAD	85	Stearoyl-ACP desaturase
CLO	77	Caleosin
PDAT	59	Phospholipid:diacylglycerolacyl transferase
KAS	50	Ketoacyl-ACP synthase
ECR	50	Enoyl-CoA reductase
α-CT	43	Carboxyltransferase subunit alpha
LPAAT	41	Lysophosphatidic acid acyltransferase
BCCP	37	Biotin carboxyl carrier protein
BC	33	Biotin carboxylase
KCR	31	Ketoacyl-CoA reductase
LPCAT	27	Lysophosphatidylcholine acyltransferase
EAR	25	Enoyl-ACP reductases
β-CT	23	Carboxyltransferase subunit beta
HCD	21	Hydroxyacyl-CoA dehydratase
FATA	14	Fatty acyl-ACP thioesterase A
PDCT	13	Phosphatidylcholine:diacylglycerol cholinephosphotransferase
HAD	12	Hydroxyacyl-ACP dehydratase
MCAT	2	Malonyl-CoA:ACP transacylase

## Sheet: Table S5
Supplementary Table S5：CDS sequence of predicted candidate gene in the full-length transcriptome.
Gene ID	Gene Name	Coding Sequence
isoform_274739	PlOLE1	ATGACTATACACTTAACACCACTACGCTCATGCACATCTAGCGTCACACACTCACCAAGCTCAAAGTCCCATCACAAACGCTACGACGAACCGCTACGATCCCACCGGAAAATCCCTGCCCTCCTCTACACAAAAGAGGCCCATCAACCAGCCAAGTCTAGCAGTCGTCACTCTCCTCCCCGTTGGCGGCACCCCCTACTTGCTTTATCCGGCCTTACCCTTGCGGGTACCGTTCTAGGGCCTGGCCCTTGCCCACCCCTGTTTTCATACTCTTCAGCCAGTTCTTGTCCCGGCCGCCATTGCATTGGACTCGCCGTCATGGCGTTCTTGGCGTCGGGAGCTTCGTCTTCACGGCTCTTTCTTCATCTCATGGTATTTTTTTTATAG
isoform_62342	PlOLE2	ATGGGGATTAACAAATTTTTCTTTTCAGTGTTTAATTTTAATTTCTCTTCTTTTCTCTTACAACTTCGAATCAGAGGGGCGCATTTCATCATGTCTGATAAATCAAGACCGATGACTCAGAAGCTGTACGAATCAGCACCCTCCTCACGCCAAACGGTCAAGTTCTTGACGGCAACAACATTAGGTGCAACACTCTTGTTCCTGTCTGGTTTAACCTTGACGGGGACAGTGATAGCCTTGATCATGGCCACACCCGTTCTGGTCGTCTTTAGTCCGATTCTAGTGCCGGCGGGGATAGTGATGTTCTTGGCCTTCACTGGGTTCTTATTTTCCGGTGTGTGCGGCGTGGCGGCGGTGACGGCATTGTCGTGGATATATAATTATGTTGCCGGAAAACAC…
isoform_50336	PlOLE3	ATGGCGGAACATCAGCAGAAATCAGCCATCGCTCCCCAAAACGTCTCCGGCAGGACAGTACTGTACGCATCCCTCGCCGGCGTAGTAGTGGCCGGACCTCTGTTGGGGATGATGGGGTTCACCTTTCTAGCGACATTAACACTACTACTCATAACCTCGCCTCTCCTCATAATCTTCAGTCCACTTTTGCTCTTTGCTGCCTTTGTTGTTGGGGTGGCCGTGGTTGGTATTGCTGCGGCGGTAACCATGGCGGTTGCCGGTCTGAGTGCCTTTGCGTGGTCGTTTCGTTCGTTTCGAGAAGGAGGATGGACGGAGTCGGGTGAGAAGTTGAAGGAGAAAGGGAAGGAGTGGGCTGGGTATTTGGTGGGTGTGACGTCGGGGCCCGACAAGAATGACGTG…
isoform_47861	PlOLE4	ATGGCTGAGTACCAACCCCAAAACCAACCCCACGGTTCCCATCAGCAACACCCACTTTCTTACCAAGCTGTGAAAGCAGTCACTGCCGTGACCGCCGGTGGCTCACTCTTAGTCCTCTCCGGCCTGACACTCGCTGGAACCGTCATAGCTCTGACAATAGCCACTCCTCTCCTGGTCATCTTCAGTCCGGTCCTTGTCCCTGCAGTGATAACGGCTGGGCTTTTGACCACTGGGTTTCTTGCTTCAGGTGGATTCGGTGTGGCTGCGCTGACCGTCTTGTCATGGATCTACAGGTACGTTACCGGAAAACACCCACCTGGCGCGGAGACGCTCGACTCGGCGAGGTTGAAGCTGACGAGCAAGGCTAGAGAGATGAAGGACAAGGCGGAGCAGTTTGGG…
isoform_50951	PlOLE5	ATGGCTGAACATCAGCAGAAATCAGTCATCGCTCCCCAAAACGTCTCCGGCAAGACAGTACTGTACGCATCCCTCGCCGGCGTAGTAGTGGCCGGACCTCTGTTGGGGATGATGGGGTTCACCTTTCTAGCGACATTAACACTACTACTCATAACCTCGCCTCTCCTCATAATCTTCAGTCCACTTTTGCTCTTTGCTGCCTTTGTTGTTGGGGTGGCCGTTGTTGGTATTGCTGCGGCGGTAACCATGGCGGTTGCCGGTCTGAGTGCCTTTGCGTGGTCGTTTCGTTCGTTTCAAGAAGGAGGATGGACGGAGTCGGGTGAGAAGTTGAAGGAGAAAGGGAAGGAGTGGGCTGGGTATTTGGTGGGTGTGACGTCGGGGTCCGACAAGAATGACGTG…
isoform_53523	PlOLE6	ATGGCTGATCGTCACACCGGCTCAGGCCCACCCCAAAGAGGAACCAGACCCACTAACACCACCAGCAACGCAGGCGCCACATTTCTACGTAAACTTCACGAACATGCACCCAACTCAACCCAGCTGGTCGGTCTCTTCACCCTGGTCGTCTCCGGTGGCATCTTACTCCTCCTCACCGGTCTAACCGTCACCGCAACCGTACTGGGTCTCATCTTCTTCACTCCCATACTCGTTCTATCGAGTCCAGTGTGGCTCCCAATTGGTACGGTCCTGTTCGTAGCCACTGCCGGATTCTTGTCCATGTGCGGCTTCGGCGTCACGGTCTTGGCCAGTCTGTCATGGATGTATAGGTACTTCAGGGGGTTTCACCCGCCCGGTTCAGACCGGGTTGATTATGCT…
isoform_57181	PlOLE7	ATGGCTGAGCAGGGTTACCATGAAGAGCGTTCTTCCAAATCAAAAGTTCTGGCAGTAGCAACCCTCTTTCCTGTAGGTGGCTTCCTCTTACTTCTTGCAGGTCTGACCCTCGCGGGAACCGTTGTCGGTCTCGCCCTTGTGACTCCTCTTTTTGTGATATTCAGCCCAGTCTTGGTCCCCGCCGCTCTCACCATCGCCCTTGCAGTCACCGGATTCCTGACCTCGGGAACTTTTGGGATCACTGCACTTTCCTCCATATCTTGGATTGTGAATTACCTGCGCTCAGTACGAGGCCCTTCCGAGCAAATGGAGCATGTAAAGCGCCGGGTGACGGATGCCGCGGGTCATGTGGGCCAGAAGACTAAGGAGGCGGGCCATGGTATCCAAAGCAAAGCCCAT…
isoform_59327	PlOLE8	ATGGGGACCGCCGGTGGCTCACTCTTAGTCCTCTCCGGCCTGACACTCGCTGGAACCGTCATAGCTCTGACAATAGCCACTCCTCTCCTGGTGATCTTTAGTCCTGTTCTTGTCCCTGCAGTGATAACGGCTGGGCTTTTGACCACTGGGTTTCTTGCTTCCGGTGGATTCGGTGTGGCTGCGCTGACCGTCTTGTCATGGATCTACAGGTACGTTACCGGAAAACACCCACCTGGCGCGGAGACGCTCGACTCGGCGAGGTTGAAGCTGACGAGCAAGGCTAGAGAGATGAAGGACAAGGCGGAGCAGTTTGGGCATCAGCATCTTACTGCTGGTCAACACACTTCTTGA
isoform_63302	PlOLE9	ATGGGGGCAGTAGCAACCCTCTTTCCTGTAGGTGGCTTCCTCTTACTTCTTGCAGGTCTGACCCTCGCGGGAACCGTTGTCGGTCTCGCCCTTGTGACTCCTCTTTTTGTGATATTCAGCCCAGTCTTGGTCCCCGCCGCTCTCACCATCGCCCTTGCAGTCACCGGATTCCTGACCTCGGGAACTTTTGGGATCACTGCACTTTCCTCCATATCTTGGATTGTGAATTACCTGCGCTCAGTACGAGGCCCTTCCGAGCAAATGGAGCATGTAAAGCGCCGGGTGACGGATGCCGCGGGTCATGTGGGCCAGAAGACTAAGGAGGCGGGCCATGGTATCCAAAGCAAAGCCCATGAGGCAGGAAGGACCTGA
isoform_158616	PlOLE10	ATGGCTGAGTACCAACCCCAAAACCAACCCCACGGTTCCCACCAGCAACACCCACTTTCTTACCAAGTTGTGAAAGCAGCCACTGCCGTGACCGCCGGTGGCTCACTCTTAGTCCTCTCCGGCCTGACACTCGCTGGAACCGTCATAGCTCTGACAATAGCCACTCCTCTCCTGGTGATCTTTAGTCCTGTTCTTGTCCCTGCAGTGATAACGGCTGGGCTTTTGACCACTGGGTTTCTTGCTTCTATTCACACACTTAGAGAGAAATGA
isoform_149022	PlDGAT1	ATGGCGACCTCGAATTCGCCGGAAAGTGTAGTCACTACATCGACCCCTCACCTTGACTCAGATCCCAACTTCTCTGTTCGGAGGAGACCGAGTGTCAGGGCGGTTGTTGATAACTCGAACGCGGTTGAAGCTGAGAATTCGGGTAAAAATGAATCGCTGGACGATAGGGACACATCCGGTGCTGGCGATGATAGGGTGGAACCGGGGAATAATGGAATGTACAGTGGTGAGAAGATGGTAAATGGTGAGAATCGAGCGATCGATGTCGCCTTGAAATTCGCTTATCGGCCTTCTGTCCCAGCTCATCGGAGAGTGAAAGAGAGTCCTCTCAGTTCTGACGCCATTTTCAAACAGAGCCACGCGGGTCTCTTCAATCTTTGTATAGTTGTGCTTGTTGCT…
isoform_25567	PlDGAT2	ATGGAGAACGATTCGGGAATGTCTCAGCCGTTGGCCGTGGATAAACCGACGGTATTCAAGGGAAAAGAAGAGTCCACAATACAGACAATTGCAGCTTTGGCAGTATGGCTTGGCGCCATCCATTTCAATGTCGCTGTAGTCCTCTTCGCGATATTCTTCCTTCCTCTTCGCAACGCCTTCGCGGTGTTTGGATTGCTTATATTTTTAATGGTTATACCAATTGACGATAGCAGCAAAGTAGGTCGAAGGTTATCCAGGTATATATGTAAGCATGCCTGTGGTTATTTTCCGGTGACTCTACATGTGGAGGATATAGAGGCCTTTGATCCAAATCGTGCATATGTCTTTGGTTATGAGCCCCATTCAGTTTTGCCAATTGGTGTCATCGCACTTGCCAAC…
isoform_21578	PlDGAT3	ATGGAGGCCTCCGGTGTTGTTCGTGGGCGAGTTTCGTGTTTTTCCGGCGCCGGAATTGATACCCATACTTCGAAGCCATCTTTTTCCGGTGTTTCGGTCGGTACTGGAATTCGAATTTCCGGCGAGCTTCGTCTCAAAGTTTGTCGGGAGTCGGGAGTCTCTGTGAAACCTAGAAATTTCAGCGATAATGGGCATGTGGAGTATTATGCGTTGCCGAGATGCAGTGCGAAGAAGGAGAAGGGGTCGGGTGTGCTTTCAACAAAGAAGAAGCTCAAGTTGCTAAAGGGATTGTCCAAGGACTTGTCCATGTTTTCTGAATTGGGTTTTGGCGTGGATCCTGAGAACGGCTTGGTCGGTGAAGTTAAGGAGAAGATGATCTCGGAAGCTGCAGATGTTTTA…
isoform_16331	PlWSD1	ATGGATTTAAAAGGAGTAAGATTGAGGAAACAACAAACAAAAAGAGACGATGGACAGAGACGGAGCGAGAACGAAGAAGAGTCGGAGCCATTAAGTCCGGGTTCCCTTATGTTTCATGAACCCGATTTCAATGTTTATGTCATTGCCGTCTTGGGTTCCAAGACCCGAATTGATCCTGATTTGGTTAAAGCTAAGTTAGTGGATCATCTACTTAAGCACCCTCGTTTCTCCAGTTTGCAGGTTATGGACGAGAAAAGAGGTGGTGGGGAAATGAAATGGGTGCGGACCAAAGTGGATTTAGACAAGCATGTTATAGTCCCAGATATCAGCCCCGAGATGATGGAGTCACCGGACCAGTTCCTGGAAGACTACATCTTCAATCTCAGCAAAACTACGATT…
isoform_173802	PlWSD2	ATGGAGTCTGTAGATGACAGACTCAAATTCATTAAACCTATTCGAACAAAGATTGAAGAAGAAGAGGAAGAAGGGGAGCCATTAAGTCCTGTAGCCCGAGTGTTCCATGAACCCACTTTCAATCTCTGCATCGTAGCCATCTTGGGCTTCAAGTCTCGAATTAACCCTGACATCTTCAAGGCAGGGATGCTTCAAAATTTGCATAAGCAGCCTCGTTTCTCATGTTTGCTCCAGGTTGTGGATGGAAAAAAGATGAAATGGGTTCCGACTGAGGTCGATCTAGATAACCATGTTATAGTTCCTGAGATAGACCCAGACATGGAGTCACCAGAAAAATTCATGGAAGACTACATCTCCAACCTTAGCACAAGCACAATGGACACATCCAAACCTCTTTGG…

## Sheet: Table S6
Supplementary Table S6：List of primers used in qRT-PCR analysis
Gene name	Forward primer (5'-3')	Reverse primer (5'-3')
PlOLE1	CCCATCAACCAGCCAAGT	AGAGCCGTGAAGACGAAGC
PlOLE2	GACCGATGACTCAGAAGC	CGGACTAAAGACGACCAG
PlOLE3	ATCAGCAGAAATCAGCCATC	ACCAAATACCCAGCCCAC
PlOLE4	ATCAGCAGAAATCAGCCATC	ACCAAATACCCAGCCCAC
PlOLE5	CAGAAATCAGTCATCGCTCCC	ACGAAACGACCACGCAAA
PlOLE6	CCCCAAAGAGGAACCAGA	CGAACAGGACCGTACCAA
PlOLE7	GAGCGTTCTTCCAAATCA	CCGCCTCCTTAGTCTTCT
PlOLE8	TAGTCCTGTTCTTGTCCCTG	CGCCTTGTCCTTCATCTC
PlOLE9	GCAACCCTCTTTCCTGTA	CCGCCTCCTTAGTCTTCT
PlOLE10	ACCAAGTTGTGAAAGCAG	AGAAGCAAGAAACCCAGT
PlDGAT1	ATGATTGCTCCCACTTTATGTTACC	CATTCTCCAATACTCCTCAA
PlDGAT2	CGATAGCAGCAAAGTAGG	CAGGTATTACGAGGCAAC
PlDGAT3	AAGTTGCTAAAGGGATTGTC	TATTGGCTTCTTGGGTCA
PlWSD1	GGTTATGGACGAGAAAAG	GCGAGTATTAGCAAGTAGAA
PlWSD2	AAGAAGAGGAAGAAGGGGAGC	CCGGAATTGTTGGTGGAA
PlActin	GTTGCCCTTGATTACGAG	CAGCTTCCATTCCGATTA
